# Supplementary material for: The Impact of Language Opacity and Proficiency on Reading Strategies in Bilinguals: An Eye Movement Study
Source: Front Psychol. 2016 May 6;7:649. doi: 10.3389/fpsyg.2016.00649 (PMC4858600; doi:10.3389/fpsyg.2016.00649)
Supplement: TABLE S1 — Characteristics of the stimuli. The Table S1 presents the psycholinguistic factors (summated bigram frequency, neighborhood size and word frequency expressed in a log-transformed lexical frequency) for words and pseudo-words as a function of language (French and German) and length (five-letter and eight-letter). [file Table_1.XLSX]

## Sheet: Stimuli
		German					French
Class	Letters	Stimuli	Bigram Frequency	Neighbours	Word Frequency		Stimuli	Bigram Frequency	Neighbours	Word Frequency
W	8	Beispiel	31233	0	2.5575		personne	25907	0	2.5699
W	8	Mitglied	17421	0	2.4683		problème	12330	0	2.4419
W	8	Arbeiter	46273	1	2.4669		question	29888	0	2.4871
W	8	Republik	14445	0	2.4609		souvenir	18872	1	2.4194
W	8	Dezember	28773	0	2.4031		étranger	31462	0	2.3851
W	8	Ergebnis	31332	1	2.3945		fonction	28792	2	2.3448
W	8	Programm	11907	0	2.1818		résultat	14422	0	2.1812
W	8	Ausdruck	14033	1	2.1492		allemand	27455	0	2.1359
W	8	Vernunft	30084	0	2.1335		présence	18956	0	2.1293
W	8	Bewegung	22350	1	2.1239		meilleur	24107	1	2.117
W	8	Wahrheit	22289	0	2.1038		ministre	29010	1	2.1127
W	8	Postfach	26080	0	2.0719		économie	21882	0	2.0787
W	8	Hoffnung	15523	0	2.0043		occasion	19047	0	2.0032
W	8	Eindruck	23525	0	2		matériel	21806	0	2.0321
W	8	Vorstand	25085	1	1.9777		décision	24931	1	1.9916
W	8	Kenntnis	29824	0	1.9731		solution	23216	0	1.984
W	8	Sprecher	46656	1	1.9031		escalier	27192	1	1.9221
W	8	Mehrheit	23579	0	1.9395		création	25882	0	1.9261
W	8	Spannung	22588	0	1.8573		montagne	28275	0	1.8538
W	8	Auskunft	17817	0	1.8195		victoire	16549	0	1.8447
W	8	Kabinett	15073	0	1.8062		jeunesse	15228	0	1.8225
W	8	Aussicht	30854	1	1.7634		avantage	27337	1	1.7942
W	8	Funktion	18386	0	1.7782		camarade	18903	0	1.7627
W	8	Reaktion	17257	0	1.7482		écrivain	17384	0	1.7128
W	8	Handlung	26346	1	1.716		conduite	23359	1	1.7502
W	8	Dokument	24752	0	1.716		poitrine	23238	0	1.7544
W	8	Rundfunk	21812	0	1.7243		déjeuner	19903	0	1.7038
W	8	Umgebung	21700	1	1.6721		marchand	21952	1	1.6939
W	8	Demokrat	14141	0	1.6721		solitude	14306	0	1.6899
W	8	Offizier	25625	0	1.6812		étudiant	24804	0	1.6786
W	8	Stimmung	26680	0	1.6628		bâtiment	29773	0	1.6619
W	8	Struktur	16435	0	1.6532		immeuble	16997	0	1.6482
W	8	Friedhof	12214	0	1.6128		voyageur	13001	0	1.6149
W	8	Gebrauch	32325	0	1.6021		tournant	31607	0	1.628
W	8	Polizist	19392	0	1.6232		violence	22435	0	1.6406
W	8	Akademie	14226	0	1.5563		province	15996	0	1.5663
W	8	Christus	35525	0	1.5798		pantalon	37062	0	1.5644
W	8	Hinblick	17099	1	1.5315		prétexte	17641	1	1.5012
W	8	Anregung	27033	0	1.5441		instinct	25550	0	1.5151
W	8	Prospekt	9750	0	1.5051		chaussée	12479	0	1.5122
W	8	Finnland	19588	0	1.4624		maréchal	19184	0	1.4972
W	8	Abschied	31460	0	1.4771		empereur	30074	0	1.4909
W	8	Sportler	29466	0	1.415		semblant	30647	0	1.4536
W	8	Substanz	18606	0	1.4314		réussite	17771	0	1.4365
W	8	Kaufmann	15901	0	1.4314		troupeau	14715	0	1.4214
W	8	Priester	43070	0	1.4314		chantier	43541	0	1.4318
W	8	Klarheit	25396	0	1.4472		visiteur	25824	0	1.4098
W	8	Spaltung	21782	0	1.4472		mensonge	24999	0	1.4101
W	8	Siedlung	23014	1	1.3617		tranchée	23745	1	1.3733
W	8	Rohstoff	12153	0	1.3802		imbécile	13672	0	1.3934
W	8	Bekannte	23237	0	1.3617		alliance	23929	0	1.3923
W	8	Stadtrat	20930	0	1.3979		gendarme	21054	0	1.3598
W	8	Besitzer	34293	1	1.3802		fontaine	32681	0	1.3888
W	8	Erholung	34292	1	1.3802		identité	31547	0	1.3773
W	8	Einnahme	21269	1	1.3222		incendie	24095	1	1.3051
W	8	Sammlung	18469	0	1.3222		vendredi	19404	0	1.3549
W	8	Physiker	23853	0	1.3424		blessure	23383	0	1.3416
W	8	Lehrling	22967	0	1.3424		créature	20726	0	1.3267
W	8	Standort	24457	0	1.301		banlieue	24431	0	1.294
W	8	Laufzeit	23683	0	1.301		chocolat	19990	0	1.2969
W	8	Westfale	20503	0	1.2788		portière	19456	0	1.2862
W	8	Kontrakt	15771	1	1.2788		bonhomme	17452	1	1.286
W	8	Begabung	22158	0	1.2553		scandale	23104	0	1.2584
W	8	Bergmann	31412	0	1.2553		oreiller	30768	0	1.24
W	8	Wortlaut	15350	0	1.2553		ruisseau	16316	0	1.2385
W	8	Diktatur	13567	0	1.2553		pénombre	13112	0	1.237
W	8	Darlehen	31077	1	1.2304		dentelle	33831	0	1.2074
W	8	Elektron	17958	0	1.2553		douzaine	16131	0	1.213
W	8	Stellung	34271	2	2.0899		autorité	18141	1	2.018
W	8	Berliner	51674	0	1.9191		distance	26686	1	1.9182
W	8	Kandidat	16659	0	1.8633		officier	19574	1	1.8895
W	8	Regelung	32631	0	1.7782		commerce	23568	1	1.8206
W	8	Aufnahme	12787	1	1.7782		chapitre	20664	1	1.793
W	8	Fraktion	15414	1	1.7324		bataille	22671	1	1.7559
W	8	Ausnahme	14463	1	1.716		exercice	16719	0	1.7353
W	8	Franzose	17293	0	1.699		plancher	29387	1	1.6928
W	8	Einsicht	37376	1	1.699		angoisse	23558	1	1.6701
W	8	Haushalt	18103	0	1.6128		carrière	19424	1	1.6292
W	8	Ursprung	22377	1	1.5441		assiette	19234	0	1.5223
W	8	Satellit	27282	0	1.3222		patience	27605	0	1.3562
W	5	Szene	20641	0	1.6128		tiers	20919	0	1.5648
W	5	Fisch	26801	2	1.5315		chant	23085	2	1.6158
W	5	Segen	27296	11	1		saint	20512	2	2.5511
W	5	Elter	29459	3	1.9294		senti	26780	3	1.6724
W	5	Preis	21262	2	2.4249		amant	22233	3	1.6813
W	5	Ernte	27878	1	1.3802		teint	21524	4	1.2068
W	5	Suche	20997	4	1.3979		santé	23121	4	1.7054
W	5	Athen	24704	4	1.5051		honte	24076	6	1.6868
W	5	Kader	22687	5	1.1761		bonté	21005	7	1.1319
W	5	Stern	31389	3	1.8513		fonte	23634	8	1.0414
W	5	Leber	27370	7	0.9031		lente	27403	9	1.4643
W	5	Feder	23557	7	1.2788		conte	26693	11	1.2256
W	5	Leder	25563	9	1.1761		clerc	16407	0	0.9206
W	5	Magen	25121	13	1.1139		sieur	13860	4	1.1106
W	5	Seele	13574	0	1.8513		joint	16934	1	1.3642
W	5	Faust	15469	0	1.5682		tissu	16557	1	1.6673
W	5	Insel	16586	0	1.8513		utile	16013	1	1.7398
W	5	Angst	18670	0	2.0086		oncle	15178	1	1.8377
W	5	Stute	16199	2	1.0414		franc	16274	1	2.0061
W	5	Diele	15877	1	1.1761		chien	15586	1	2.0445
W	5	Milch	17399	1	1.6335		milan	16792	2	0.9528
W	5	Rhein	18688	1	1.6902		diane	15120	2	0.98
W	5	Gunst	16404	2	1.0414		bilan	16109	2	1.1031
W	5	Stall	15538	2	1.3222		issue	13781	0	1.4624
W	5	Kleid	14050	1	1.6128		acier	17462	2	1.5223
W	5	Junge	18427	2	2.1139		canal	17102	2	1.5867
W	5	Woche	19921	2	2.5775		géant	19012	3	1.5026
W	5	Hebel	15697	3	1.1761		frais	14461	1	2.0353
W	5	Zunge	19335	3	1.2041		malin	16017	3	1.2458
W	5	Frist	15639	3	1.2788		encre	16568	3	1.2742
W	5	Bucht	18106	4	1.0792		lande	15074	4	1.0917
W	5	Bruch	19025	2	1.3424		néant	19694	4	1.236
W	5	Heide	17222	4	1.2553		lisse	16270	4	1.372
W	5	Kante	16427	5	1.0792		lance	15372	4	1.4333
W	5	Kiste	18290	5	1.3424		renne	18421	5	1.0917
W	5	Wange	18314	6	1.1761		tigre	15333	5	1.1461
W	5	Meile	16869	7	1.1461		trame	15043	6	1.1402
W	5	Wiese	13570	4	1.3222		serge	16140	7	1.0648
W	5	Brett	10880	1	1.0414		maman	14989	1	1.9246
W	5	Treue	10926	0	1.2041		engin	14775	1	1.3101
W	5	Motto	4828	2	1.1139		astre	14717	4	1.218
W	5	Breme	11167	2	1.6902		étang	14005	1	0.9899
W	5	Bibel	11212	2	1.0414		menée	13657	1	1.1752
W	5	Weide	14824	8	0.9542		usure	13588	0	1.0414
W	5	Glied	11301	0	1.3802		élite	13398	1	1.1906
W	5	Tafel	11310	2	1.1461		phare	13379	2	1.2989
W	5	Durst	11527	3	1		frein	13182	0	1.3149
W	5	Kranz	11568	2	1.2041		démon	12811	0	1.1735
W	5	Narbe	12055	3	0.9542		tirée	12001	2	1.1483
W	5	Zitat	12087	0	1.3979		tempe	11618	2	1.1898
W	5	Etage	12104	0	1.1761		galet	11445	5	0.9827
W	5	Kugel	12155	5	1.3617		valet	11412	3	1.1193
W	5	Zweig	14620	2	1.301		délit	10686	4	0.9069
W	5	Konto	8785	1	1.1461		gilet	10899	3	0.9365
W	5	Kohle	7941	5	1.3424		cache	9247	5	1.4209
W	5	Hafer	23012	5	1.2788		laine	14793	7	0.968
W	5	Puppe	2748	4	0.9542		sucre	9576	4	1.4771
W	5	Ziege	13698	3	0.9031		fable	9054	4	0.9085
W	5	Honig	9493	3	0.9031		tuile	10767	3	0.9253
W	5	Waage	8743	1	1		fichu	6714	2	0.9609
W	5	Anruf	9676	1	1.1761		repas	10576	1	1.6706
W	5	Anzug	8071	1	1.2553		rival	10484	1	1.179
W	5	Kamin	9430	1	0.9542		épine	11222	1	0.9872
W	5	Mainz	8185	0	1.5563		chéri	10908	0	1.5511
W	5	Kakao	3415	0	1.2788		puits	5044	0	1.281
W	5	Glanz	10109	0	1.2788		tribu	9277	0	1.2781
W	5	Apfel	8614	0	1.0792		admis	9065	0	1.0013
W	5	Draht	8111	0	1.0414		neveu	8165	0	1.0538
W	5	Gnade	6636	0	1		roule	14248	13	1.2151
W	5	Tabak	7057	0	0.9031		sénat	8875	0	0.9101
W	5	Gramm	7918	1	1.1139		wagon	10395	1	1.3773
W	5	Ethos	5175	0	1.301		balai	10907	1	1.0755
W	5	Stirn	13065	1	1.4314		essor	9056	0	1.2538
W	5	Typus	3700	0	1.1139		bourg	10263	0	1.0986
W	5	Nagel	14011	5	1.0792		curie	14355	4	0.9217
W	5	Trost	12590	5	1.0792		linge	12758	5	1.4565
W	5	Nebel	13731	4	1.3802		plate	14588	4	1.4135
W	5	Gebet	13716	4	1.0414		asile	12233	3	1.0465
W	5	Kette	12896	4	1.3617		copie	10432	2	1.3066
W	5	Jubel	11276	1	0.9542		recul	10210	1	1.2433
PW	8	lurieter	37707	0	--		lurieter	31405	0	--
PW	8	strester	48437	1	--		strester	33459	1	--
PW	8	plasinat	18466	0	--		plasinat	21144	0	--
PW	8	blosimer	26537	0	--		blosimer	23735	0	--
PW	8	standins	27977	0	--		standins	25346	1	--
PW	8	morthaut	15478	0	--		morthaut	10849	0	--
PW	8	blastian	22835	0	--		blastian	26125	0	--
PW	8	grannole	18295	0	--		grannole	25408	0	--
PW	8	channole	30000	0	--		channole	23755	0	--
PW	8	nadellot	16122	0	--		nadellot	14107	0	--
PW	8	sadellat	19581	0	--		sadellat	18121	0	--
PW	8	natennit	35213	0	--		natennit	26857	0	--
PW	8	lampland	17970	0	--		lampland	20471	0	--
PW	8	blestion	22924	0	--		blestion	28874	0	--
PW	8	blannole	16864	0	--		blannole	23794	0	--
PW	8	allegist	23459	0	--		allegist	22208	0	--
PW	8	preranse	41397	0	--		preranse	36178	0	--
PW	8	neusasse	16524	0	--		neusasse	18685	0	--
PW	8	amassale	16538	0	--		amassale	20219	0	--
PW	8	sansalin	23930	0	--		sansalin	28049	0	--
PW	8	emmeriat	29044	0	--		emmeriat	29441	0	--
PW	8	pingonne	18475	0	--		pingonne	21412	0	--
PW	8	brestion	25562	0	--		brestion	29769	0	--
PW	8	resoflat	17822	0	--		resoflat	18524	0	--
PW	8	eluguent	27245	0	--		eluguent	24228	0	--
PW	8	tuliment	29439	0	--		tuliment	29861	0	--
PW	8	sattason	15517	0	--		sattason	22403	0	--
PW	8	trandier	39907	0	--		trandier	34663	0	--
PW	8	fensione	29802	0	--		fensione	24831	0	--
PW	8	donsille	16024	0	--		donsille	22821	0	--
PW	5	pheme	8790	0	--		pheme	10985	0	--
PW	5	risel	17336	0	--		risel	16027	1	--
PW	5	perel	29831	1	--		perel	19514	0	--
PW	5	tamel	12125	6	--		tamel	11301	0	--
PW	5	gasel	11819	2	--		gasel	7969	0	--
PW	5	gatat	10691	0	--		gatat	13429	0	--
PW	5	gitit	13977	0	--		gitit	13827	0	--
PW	5	lonti	11848	0	--		lonti	26285	0	--
PW	5	tolte	10787	2	--		tolte	10482	3	--
PW	5	sumel	9790	0	--		sumel	8360	0	--
PW	5	arrel	15826	1	--		arrel	12766	1	--
PW	5	toste	16088	3	--		toste	12289	3	--
PW	5	flare	14211	1	--		flare	14309	2	--
PW	5	sinte	16968	4	--		sinte	23315	4	--
PW	5	boste	15109	4	--		boste	11422	7	--
PW	5	detat	11869	0	--		detat	11272	0	--
PW	5	zonse	9605	0	--		zonse	12203	0	--
PW	5	trant	15341	4	--		trant	26776	5	--
PW	5	erdin	24299	3	--		erdin	18953	0	--
PW	5	spale	10467	3	--		spale	11397	1	--
PW	5	ergan	23984	1	--		ergan	19859	1	--
PW	5	fraxe	5222	2	--		fraxe	6263	2	--
PW	5	abent	25829	2	--		abent	19211	2	--
PW	5	drale	12505	1	--		drale	14829	3	--
PW	5	eland	17082	1	--		eland	14887	1	--
PW	5	zonne	6660	5	--		zonne	12666	5	--
PW	5	derat	28195	1	--		derat	21668	0	--
PW	5	rarin	16595	3	--		rarin	19821	5	--
PW	5	barin	13768	5	--		barin	15768	8	--
PW	5	rebal	12830	1	--		rebal	11635	2	--
